# Supplementary material for: Dietary Habits of Elite Soccer Players: Variations According to Competitive Level, Playing Position and Sex
Source: Nutrients. 2023 Oct 10;15(20):4323. doi: 10.3390/nu15204323 (PMC10609682; doi:10.3390/nu15204323)
Supplement: Supplementary file 1 [file nutrients-15-04323-s001.zip]

Archive with 1 entries (1 files):
- nutrients-2614946-supplementary.pdf
